# Supplementary material for: Parasympathetic nervous activity and CTRA gene expression among healthy young adults in Japan
Source: Brain Behav Immun Health. 2025 Jun 19;47:101040. doi: 10.1016/j.bbih.2025.101040 (PMC12269515; doi:10.1016/j.bbih.2025.101040)
Supplement: Multimedia component 1 [file mmc1.xlsx]

## Sheet: DEG HRV RMSSD
Gene	CTRA subset	log2-Fold	Fold	pValue	qValue
CXCL8	1	0.0663	1.047	0.42676	0.58795
FOS	1	-0.2362	0.849	0.369909	0.578523
FOSB	1	0.0221	1.015	0.741277	0.694828
FOSL2	1	-0.1223	0.919	0.424083	0.587557
IL1B	1	0.1081	1.078	0.63342	0.660506
JUN	1	-0.1384	0.909	0.317514	0.567256
JUNB	1	-0.1404	0.907	0.477652	0.594668
JUND	1	-0.0355	0.976	0.786338	0.707196
NFKB1	1	0.0302	1.021	0.811443	0.713661
NFKB2	1	-0.0331	0.977	0.829119	0.718044
PTGS1	1	0.1841	1.136	0.256802	0.549397
PTGS2	1	0.0546	1.039	0.81323	0.71411
REL	1	-0.1377	0.909	0.322165	0.568384
RELA	1	0.1642	1.121	0.162493	0.501476
RELB	1	0.1147	1.083	0.46575	0.593216
TNF	1	-0.1038	0.931	0.529205	0.619114
GBP1	2	-0.0409	0.972	0.888354	0.731802
IFI16	2	0.055	1.039	0.745305	0.695976
IFI27	2	0.2317	1.174	0.474605	0.594303
IFI27L1	2	-0.0772	0.948	0.571577	0.637104
IFI27L2	2	0.3467	1.272	0.0368592	0.501476
IFI30	2	0.1028	1.074	0.420811	0.58707
IFI35	2	0.3126	1.242	0.114035	0.501476
IFI44	2	-0.0203	0.986	0.790969	0.70841
IFI44L	2	0.3795	1.301	0.240754	0.543433
IFI6	2	0.3477	1.273	0.101205	0.501476
IFIH1	2	0.3495	1.274	0.0294849	0.501476
IFIT1	2	0.4757	1.391	0.148162	0.501476
IFIT1B	2	-0.1287	0.915	0.454742	0.591811
IFIT2	2	0.1217	1.088	0.684148	0.677562
IFIT3	2	0.3784	1.3	0.137574	0.501476
IFIT5	2	0.1896	1.14	0.232966	0.540296
IFITM1	2	0.1798	1.133	0.295111	0.561396
IFITM2	2	0.0545	1.038	0.65461	0.667845
IFITM3	2	0.1912	1.142	0.355264	0.575667
IRF2	2	-0.062	0.958	0.758143	0.699578
IRF7	2	0.238	1.179	0.100202	0.501476
IRF8	2	0.1436	1.105	0.54096	0.624282
JCHAIN	2	0.3672	1.29	0.186917	0.517538
MX1	2	0.4063	1.325	0.101003	0.501476
MX2	2	0.12	1.087	0.454457	0.591774
OAS1	2	0.5528	1.467	0.0723411	0.501476
OAS2	2	0.0894	1.064	0.735077	0.693044
OAS3	2	0.3363	1.263	0.126327	0.501476
OASL	2	0.0407	1.029	0.848829	0.722776

## Sheet: DEG HRV SDNN
Gene	CTRA subset	log2-Fold	Fold	pValue	qValue
CXCL8	1	0.0672	1.048	0.418291	0.604403
FOS	1	-0.2615	0.834	0.317565	0.589974
FOSB	1	0.0384	1.027	0.563189	0.67289
FOSL2	1	-0.1321	0.913	0.385271	0.600435
IL1B	1	0.0813	1.058	0.719309	0.724313
JUN	1	-0.1285	0.915	0.352628	0.595848
JUNB	1	-0.1612	0.894	0.411912	0.603682
JUND	1	-0.0329	0.977	0.800911	0.745246
NFKB1	1	0.0342	1.024	0.786338	0.741744
NFKB2	1	-0.0256	0.982	0.867102	0.760026
PTGS1	1	0.1843	1.136	0.254266	0.575764
PTGS2	1	0.0287	1.02	0.900835	0.766918
REL	1	-0.1514	0.9	0.272725	0.580512
RELA	1	0.1619	1.119	0.1669	0.542663
RELB	1	0.0932	1.067	0.553005	0.66886
TNF	1	-0.1216	0.919	0.458091	0.625916
GBP1	2	-0.1006	0.933	0.728179	0.726754
IFI16	2	0.0168	1.012	0.920856	0.770824
IFI27	2	0.2161	1.162	0.503554	0.647794
IFI27L1	2	-0.0926	0.938	0.494561	0.643672
IFI27L2	2	0.3517	1.276	0.0329944	0.542663
IFI30	2	0.1117	1.081	0.378667	0.599566
IFI35	2	0.3006	1.232	0.128138	0.542663
IFI44	2	-0.0253	0.983	0.740325	0.730027
IFI44L	2	0.3755	1.297	0.244004	0.572853
IFI6	2	0.3398	1.266	0.108482	0.542663
IFIH1	2	0.3198	1.248	0.048368	0.542663
IFIT1	2	0.4283	1.346	0.194055	0.554958
IFIT1B	2	-0.1394	0.908	0.415514	0.604092
IFIT2	2	0.0944	1.068	0.751852	0.733061
IFIT3	2	0.375	1.297	0.139707	0.542663
IFIT5	2	0.1711	1.126	0.281725	0.582626
IFITM1	2	0.1919	1.142	0.260786	0.577509
IFITM2	2	0.0588	1.042	0.627876	0.696357
IFITM3	2	0.2112	1.158	0.303645	0.587305
IRF2	2	-0.0958	0.936	0.632516	0.697912
IRF7	2	0.2389	1.18	0.0972812	0.542663
IRF8	2	0.1251	1.091	0.593432	0.684297
JCHAIN	2	0.3803	1.302	0.168968	0.542663
MX1	2	0.41	1.329	0.0961917	0.542663
MX2	2	0.1166	1.084	0.465522	0.629676
OAS1	2	0.5521	1.466	0.0714636	0.542663
OAS2	2	0.1058	1.076	0.687353	0.715147
OAS3	2	0.332	1.259	0.129891	0.542663
OASL	2	0.0056	1.004	0.979077	0.781474
